# Supplementary material for: Upregulation of human β-defensin-3 and cathelicidin LL-37 in Kaposi’s sarcoma
Source: F1000Res. 2012 Dec 14;1:38. Originally published 2012 Oct 26. [Version 2] doi: 10.12688/f1000research.1-38.v2 (PMC3782342; doi:10.12688/f1000research.1-38.v2)
Supplement: Demographic, clinical and immunohistochemical scoring of HBD-3 and LL-37 of studied population — Age in years Sex: M=male, F=female Duration of lesion in months [file f1000research-1-602-s0000.tgz]

Archive with 1 entries (1 files):
- Hanan_Fathy_data.csv
