# Supplementary material for: Upregulation of human β-defensin-3 and cathelicidin LL-37 in Kaposi’s sarcoma
Source: F1000Res. 2012 Dec 14;1:38. Originally published 2012 Oct 26. [Version 2] doi: 10.12688/f1000research.1-38.v2 (PMC3782342; doi:10.12688/f1000research.1-38.v2)
Supplement: Demographic, clinical and immunohistochemical scoring of HBD-3 and LL-37 of studied population — Age in years Sex: M=male, F=female Duration of lesion in months [file f1000research-1-602-s0000.tgz › Hanan_Fathy_data.csv]

Group	Age	Sex	Duration	Type of lesion	LL-37.dermal	LL-37.epidermal	HBD-3.dermal	HBD-3 epidermal	Staging
Case	57	F	3	plaque	1	2	1	2	1
Case	56	M	6	plaque	2	2	2	2	1
Case	55	M	1	plaque	4	3	2	3	1
Case	61	F	1	nodule	9	4	6	3	1
Case	64	M	12	plaque	6	3	6	4	1
Case	58	M	14	nodule	11	7	11	7	2
Case	65	F	4	nodule	11	5	9	6	1
Case	63	M	12	nodule	8	6	9	5	1
Case	82	M	12	nodule	8	7	12	7	2
Case	55	M	4	plaque	6	5	6	4	1
Case	62	M	3	nodule	8	5	12	6	1
Case	65	M	6	nodule	6	6	8	5	1
Case	70	M	8	plaque	2	2	4	3	1
Case	69	F	1	nodule	9	4	6	3	1
Case	70	M	12	plaque	6	3	6	4	1
Case	62	M	10	nodule	11	7	11	7	2
Case	77	M	12	nodule	8	7	12	7	2
Case	60	M	6	plaque	6	5	6	4	1
Control	61	F				0		0
Control	58	M				2		2
Control	65	F				0		0
Control	67	M				0		0
Control	60	M				0		0
Control	65	F				0		0
Control	63	M				0		0
Control	71	M				2		2
Control	60	M				0		0
Control	60	M				0		0
Control	65	F				0		0
Control	63	M				0		0
